# Supplementary material for: Innovative Cosmeceutical Ingredients: Harnessing Selenosugar-Linked Hydroxycinnamic Acids for Antioxidant and Wound-Healing Properties
Source: Antioxidants (Basel). 2024 Jun 20;13(6):744. doi: 10.3390/antiox13060744 (PMC11200926; doi:10.3390/antiox13060744)
Supplement: Supplementary file 1 [file antioxidants-13-00744-s001.zip]

Archive with 1 entries (1 files):
- antioxidants-3069419-supplementary.pdf
